# Supplementary material for: Perlidae (Plecoptera) from the Paranapiacaba Mountains, Atlantic Forest, Brazil: Diversity and implications of the integrative approach and teneral specimens on taxonomy
Source: PLoS One. 2020 Dec 10;15(12):e0243393. doi: 10.1371/journal.pone.0243393 (PMC7728281; doi:10.1371/journal.pone.0243393)
Supplement: S2 Table — (CSV) [file pone.0243393.s002.csv]

S2 Table. Kimura-2-parameter (K2P) divergences of COI sequences.
	4	5	6	7	8	9	10	11	12	13	14	15	16	17	18	19	20	21	22	23	24	25	26	27	28	29	30	31	32	33	34	35	36	37	38	39	40	41	42	43	44	45	46	47	48	49	50	51	52
G._coruja_(PPI_3)
A._debilis_(LM18)	0,246
A._debilis_(LM19)	0,246	0,002
A._debilis_(LM20)	0,246	0	0,002
A._debilis_(LP14)	0,246	0,002	0,003	0,002
A._flintorum_(LM16)	0,23	0,17	0,172	0,17	0,171
A._flintorum_(LM17)	0,227	0,168	0,17	0,168	0,168	0,003
A._flintorum_(LP06)	0,231	0,166	0,168	0,166	0,166	0,003	0,003
A._flintorum_(LP12)	0,234	0,166	0,168	0,166	0,166	0,005	0,005	0,002
A._flintorum_(PPI_14)	0,23	0,172	0,175	0,172	0,173	0,006	0,003	0,006	0,008
A._flintorum_(PPI_8)	0,229	0,172	0,174	0,172	0,172	0,006	0,003	0,006	0,008	0
A._flintorum_(PPI_9)	0,229	0,166	0,168	0,166	0,166	0,005	0,005	0,005	0,006	0,008	0,008
A._itajaimirim_(LM24)	0,252	0,172	0,174	0,172	0,172	0,118	0,115	0,117	0,119	0,12	0,119	0,117
A._itajaimirim_(LM25)	0,253	0,168	0,17	0,168	0,168	0,12	0,118	0,12	0,121	0,122	0,121	0,12	0
A._itajaimirim_(LM26)	0,251	0,166	0,168	0,166	0,166	0,118	0,116	0,118	0,12	0,12	0,12	0,118	0,003	0,003
A._itajaimirim_(LM27)	0,255	0,172	0,174	0,172	0,173	0,123	0,12	0,122	0,124	0,125	0,124	0,122	0,005	0,005	0,005
A._itajaimirim_(PPI_15)	0,255	0,177	0,179	0,177	0,177	0,123	0,121	0,122	0,124	0,125	0,124	0,122	0,003	0,003	0,008	0,011
A._polita_(LM12)	0,256	0,188	0,19	0,188	0,188	0,144	0,142	0,144	0,144	0,142	0,142	0,142	0,116	0,116	0,113	0,119	0,121
A._subcostalis_(LM07)	0,267	0,181	0,183	0,181	0,179	0,168	0,166	0,168	0,168	0,166	0,166	0,161	0,15	0,149	0,153	0,153	0,147	0,17
A._subcostalis_(LM08)	0,265	0,172	0,174	0,172	0,17	0,175	0,172	0,174	0,174	0,172	0,172	0,168	0,141	0,14	0,144	0,144	0,139	0,147	0,019
A._tupi_(LM21)	0,275	0,165	0,167	0,165	0,165	0,154	0,152	0,154	0,154	0,156	0,156	0,152	0,151	0,151	0,147	0,158	0,154	0,172	0,19	0,19
A._tupi_(LM22)	0,28	0,167	0,169	0,167	0,167	0,152	0,149	0,152	0,152	0,154	0,154	0,149	0,153	0,153	0,149	0,16	0,156	0,174	0,187	0,188	0,005
A._tupi_(LM23)	0,274	0,165	0,167	0,165	0,166	0,15	0,148	0,15	0,15	0,152	0,152	0,148	0,149	0,149	0,145	0,156	0,152	0,163	0,186	0,186	0,011	0,01
A._tupi_(LP10)	0,279	0,165	0,167	0,165	0,166	0,162	0,16	0,162	0,162	0,164	0,164	0,16	0,151	0,151	0,147	0,158	0,154	0,165	0,192	0,188	0,023	0,021	0,011
A._tupi_(LP11)	0,277	0,167	0,17	0,167	0,168	0,162	0,16	0,162	0,162	0,164	0,164	0,16	0,157	0,158	0,153	0,164	0,16	0,169	0,19	0,185	0,023	0,021	0,011	0,003
A._tupi_(LP15)	0,277	0,168	0,17	0,168	0,168	0,162	0,16	0,162	0,162	0,164	0,164	0,16	0,158	0,158	0,154	0,165	0,161	0,17	0,19	0,186	0,023	0,021	0,011	0,003	0
K._colossica_(LL04)_(SC)	0,252	0,192	0,192	0,192	0,192	0,217	0,212	0,216	0,216	0,215	0,214	0,216	0,219	0,216	0,213	0,22	0,218	0,226	0,246	0,242	0,228	0,23	0,224	0,231	0,233	0,233
K._colossica_(LL05)_(SC)	0,255	0,196	0,196	0,196	0,196	0,221	0,217	0,221	0,221	0,219	0,219	0,221	0,222	0,218	0,216	0,223	0,221	0,233	0,253	0,249	0,233	0,235	0,229	0,235	0,238	0,238	0,005
K._colossica_(LL14)_(PR)	0,248	0,238	0,238	0,238	0,236	0,245	0,24	0,245	0,247	0,24	0,24	0,24	0,253	0,252	0,252	0,256	0,254	0,223	0,258	0,247	0,248	0,248	0,241	0,252	0,255	0,255	0,127	0,131
K._colossica_(LL16)_(PR)	0,24	0,23	0,23	0,23	0,228	0,237	0,232	0,237	0,239	0,233	0,232	0,232	0,245	0,243	0,243	0,248	0,246	0,215	0,25	0,239	0,24	0,24	0,233	0,244	0,246	0,247	0,121	0,125	0,006
K._colossica_(LP05)	0,244	0,229	0,229	0,229	0,226	0,239	0,239	0,243	0,246	0,239	0,239	0,239	0,241	0,239	0,242	0,246	0,239	0,217	0,246	0,23	0,249	0,256	0,254	0,261	0,263	0,264	0,135	0,139	0,056	0,051
K._colossica_(PPI_10)	0,245	0,227	0,227	0,227	0,225	0,24	0,24	0,244	0,247	0,24	0,24	0,24	0,24	0,238	0,24	0,245	0,238	0,218	0,246	0,231	0,248	0,255	0,253	0,26	0,262	0,263	0,133	0,138	0,055	0,049	0
K._colossica_(PPI_11)	0,238	0,214	0,214	0,214	0,212	0,225	0,224	0,229	0,231	0,224	0,224	0,224	0,224	0,222	0,225	0,229	0,222	0,205	0,235	0,221	0,234	0,241	0,239	0,246	0,248	0,248	0,12	0,124	0,047	0,042	0	0
K._desconhecido_(PPI_5)	0,285	0,229	0,231	0,229	0,229	0,254	0,254	0,249	0,247	0,254	0,254	0,249	0,24	0,236	0,236	0,24	0,238	0,256	0,25	0,241	0,266	0,264	0,264	0,262	0,264	0,265	0,177	0,181	0,189	0,182	0,189	0,187	0,176
K._flava_(LM34)	0,283	0,227	0,229	0,227	0,227	0,245	0,24	0,245	0,247	0,24	0,24	0,247	0,243	0,239	0,239	0,246	0,242	0,261	0,255	0,255	0,244	0,244	0,245	0,254	0,254	0,255	0,179	0,183	0,172	0,165	0,184	0,182	0,171	0,187
K._flava_(LM35)	0,284	0,228	0,23	0,228	0,228	0,246	0,241	0,246	0,248	0,241	0,241	0,248	0,244	0,24	0,24	0,247	0,243	0,262	0,255	0,256	0,245	0,245	0,246	0,255	0,255	0,255	0,178	0,182	0,173	0,166	0,185	0,183	0,172	0,186	0
K._neotropica_(LM39)	0,273	0,224	0,227	0,224	0,225	0,243	0,238	0,238	0,24	0,236	0,235	0,242	0,223	0,219	0,221	0,224	0,226	0,236	0,26	0,251	0,236	0,234	0,234	0,23	0,232	0,233	0,172	0,175	0,212	0,204	0,211	0,21	0,2	0,194	0,172	0,174
K._neotropica_(LP01)	0,251	0,214	0,217	0,214	0,214	0,232	0,227	0,227	0,229	0,223	0,223	0,232	0,215	0,211	0,213	0,216	0,218	0,223	0,251	0,242	0,231	0,231	0,231	0,226	0,229	0,229	0,161	0,163	0,195	0,188	0,188	0,186	0,18	0,182	0,162	0,163	0,002
K._neotropica_(LP02)	0,271	0,224	0,226	0,224	0,224	0,246	0,241	0,241	0,244	0,237	0,237	0,246	0,229	0,225	0,227	0,23	0,232	0,235	0,268	0,259	0,24	0,238	0,238	0,234	0,236	0,236	0,172	0,175	0,211	0,204	0,211	0,21	0,2	0,196	0,176	0,178	0,002	0
K._neotropica_(LP03)	0,263	0,221	0,223	0,221	0,221	0,234	0,229	0,229	0,232	0,225	0,225	0,234	0,22	0,215	0,218	0,22	0,223	0,23	0,258	0,249	0,233	0,23	0,23	0,226	0,228	0,229	0,167	0,17	0,202	0,194	0,201	0,2	0,192	0,187	0,167	0,168	0,002	0,003	0,005
K._neotropica_(LP04)	0,253	0,213	0,216	0,213	0,214	0,229	0,224	0,224	0,226	0,22	0,219	0,229	0,212	0,208	0,21	0,213	0,215	0,222	0,248	0,239	0,227	0,227	0,228	0,223	0,226	0,226	0,164	0,166	0,196	0,188	0,191	0,189	0,183	0,179	0,159	0,16	0	0,003	0,003	0
K._neotropica_(LP07)	0,264	0,228	0,23	0,228	0,228	0,248	0,243	0,243	0,245	0,239	0,238	0,247	0,226	0,222	0,224	0,227	0,229	0,234	0,265	0,256	0,235	0,233	0,233	0,229	0,231	0,231	0,168	0,17	0,206	0,199	0,204	0,202	0,192	0,193	0,17	0,171	0,002	0	0	0,003	0,003
K._neotropica_(PPI_12)	0,264	0,226	0,228	0,226	0,226	0,253	0,247	0,247	0,25	0,243	0,243	0,252	0,231	0,227	0,229	0,232	0,234	0,237	0,269	0,26	0,244	0,242	0,242	0,238	0,24	0,24	0,177	0,179	0,209	0,201	0,211	0,21	0,201	0,196	0,172	0,174	0,003	0,003	0,005	0,008	0,005	0,002
K._neotropica_(PPI_13)	0,265	0,226	0,229	0,226	0,226	0,244	0,239	0,239	0,242	0,235	0,235	0,244	0,227	0,223	0,225	0,228	0,23	0,238	0,263	0,254	0,238	0,236	0,236	0,232	0,234	0,234	0,173	0,175	0,207	0,2	0,205	0,203	0,195	0,192	0,175	0,176	0,003	0,003	0	0,01	0,007	0,003	0
K._neotropica_(PPI_4)	0,258	0,222	0,225	0,222	0,222	0,245	0,24	0,24	0,242	0,236	0,235	0,244	0,226	0,222	0,224	0,226	0,229	0,234	0,264	0,255	0,239	0,236	0,236	0,232	0,234	0,235	0,169	0,171	0,203	0,196	0,2	0,199	0,193	0,192	0,164	0,165	0,002	0	0	0,005	0,003	0	0	0,002
K._petersorum_(LM28)	0,27	0,234	0,237	0,234	0,235	0,234	0,23	0,23	0,232	0,23	0,23	0,234	0,231	0,227	0,229	0,232	0,234	0,244	0,269	0,261	0,251	0,248	0,251	0,247	0,249	0,25	0,189	0,192	0,231	0,223	0,231	0,229	0,222	0,209	0,188	0,189	0,023	0,016	0,026	0,013	0,012	0,028	0,036	0,033	0,026
K._petersorum_(LM29)	0,26	0,22	0,223	0,22	0,22	0,232	0,227	0,227	0,229	0,227	0,227	0,231	0,215	0,211	0,213	0,215	0,218	0,234	0,258	0,249	0,229	0,229	0,232	0,228	0,23	0,231	0,172	0,175	0,216	0,208	0,213	0,212	0,204	0,19	0,179	0,18	0,008	0,008	0,01	0,007	0,007	0,012	0,016	0,013	0,013	0,008
K._neotropica_(LM30)	0,262	0,205	0,205	0,205	0,206	0,222	0,217	0,217	0,219	0,212	0,212	0,222	0,22	0,218	0,218	0,221	0,224	0,219	0,259	0,249	0,239	0,237	0,237	0,232	0,235	0,235	0,165	0,17	0,194	0,184	0,189	0,188	0,18	0,187	0,153	0,155	0,011	0,003	0,012	0,003	0,002	0,012	0,017	0,018	0,009	0,017	0,012
K._petersorum_(LM31)	0,267	0,22	0,222	0,22	0,22	0,235	0,23	0,23	0,233	0,226	0,226	0,235	0,218	0,214	0,217	0,219	0,222	0,233	0,257	0,248	0,229	0,227	0,227	0,223	0,225	0,225	0,168	0,17	0,207	0,199	0,207	0,205	0,195	0,189	0,172	0,173	0	0,002	0,002	0	0	0,002	0,003	0,005	0,002	0,018	0,007	0,007
K._petersorum_(LM33)	0,27	0,226	0,228	0,226	0,226	0,232	0,227	0,227	0,229	0,223	0,223	0,232	0,227	0,222	0,225	0,227	0,23	0,23	0,259	0,25	0,238	0,235	0,235	0,231	0,233	0,234	0,177	0,179	0,203	0,198	0,205	0,204	0,195	0,19	0,166	0,167	0,007	0,007	0,008	0,005	0,005	0,008	0,01	0,012	0,007	0,018	0,012	0,005	0,005
M._veneranda_(LM13)	0,264	0,262	0,264	0,262	0,259	0,234	0,229	0,234	0,236	0,23	0,229	0,229	0,232	0,231	0,233	0,231	0,238	0,244	0,243	0,248	0,258	0,255	0,256	0,268	0,265	0,266	0,204	0,207	0,203	0,198	0,222	0,221	0,207	0,242	0,223	0,224	0,214	0,206	0,218	0,21	0,207	0,213	0,218	0,21	0,21	0,227	0,214	0,206	0,214
M._veneranda_(LM14)	0,265	0,261	0,263	0,261	0,258	0,238	0,233	0,238	0,24	0,233	0,233	0,233	0,237	0,235	0,237	0,237	0,242	0,248	0,244	0,249	0,264	0,262	0,262	0,274	0,272	0,272	0,208	0,211	0,201	0,196	0,222	0,22	0,208	0,241	0,222	0,223	0,218	0,208	0,222	0,212	0,207	0,218	0,222	0,214	0,215	0,226	0,216	0,21	0,218
M._veneranda_(LP08)	0,27	0,265	0,267	0,265	0,263	0,238	0,233	0,237	0,24	0,233	0,233	0,233	0,237	0,235	0,237	0,237	0,242	0,247	0,244	0,249	0,264	0,261	0,262	0,274	0,271	0,272	0,209	0,211	0,205	0,2	0,226	0,225	0,211	0,246	0,227	0,228	0,221	0,211	0,225	0,215	0,21	0,22	0,225	0,216	0,217	0,228	0,219	0,213	0,22
M._veneranda_(LP09)	0,27	0,267	0,27	0,267	0,265	0,24	0,235	0,24	0,242	0,236	0,235	0,235	0,239	0,237	0,239	0,24	0,244	0,25	0,242	0,247	0,266	0,264	0,264	0,276	0,274	0,274	0,211	0,213	0,207	0,202	0,229	0,227	0,214	0,246	0,225	0,226	0,223	0,213	0,227	0,217	0,212	0,222	0,227	0,219	0,219	0,231	0,221	0,215	0,223
[truncated: 4 more columns]
